# Supplementary material for: Designing a nurse‐led assessment and care planning intervention to support frail older people in primary care: An e‐Delphi study
Source: J Adv Nurs. 2021 Oct 8;78(4):1031–43. doi: 10.1111/jan.15066 (PMC9291776; doi:10.1111/jan.15066)
Supplement: Supplementary file 1 — Supplementary Material [file JAN-78-1031-s002.xlsx]

## Sheet: Sheet1
Figure Legend: Percentages, frequencies, mean scores and standard deviations for all components in round two
Component	Not at all important		Slightly important		Important		Fairly important		Very important		Total
	%	n	%	n	%	n	%	n	%	n	n	Mean	SD
A system for data/information gathering e.g. past medical history, social circumstances, family history.	0	0	0	0	0.087	2	0.0435	1	0.8696	20	23	5	0.59
Multi-disciplinary team discussion/review.	0	0	0	0	0.087	2	0.0435	1	0.8696	20	23	5	0.59
Coordinated multidimensional assessment and care with an identified lead clinician/case manager	0	0	0.0435	1	0.0435	1	0.0435	1	0.8696	20	23	5	0.74
A shared care record	0	0	0	0	0.0435	1	0.1739	4	0.7826	18	23	5	0.53
A timely response to crises	0	0	0	0	0	0	0.0909	2	0.9091	20	22	5	0.29
A competent, well trained workforce who can deliver an assessment and care planning intervention	0	0	0	0	0.0435	1	0.087	2	0.8696	20	23	5	0.48
Assessment for the presence and severity of frailty	0	0	0	0	0.1304	3	0.1304	3	0.7391	17	23	5	0.71
Assessment of functional ability and activities of daily living including reablement potential	0	0	0	0	0.087	2	0.1739	4	0.7391	17	23	5	0.63
Assessment of falls risk	0	0	0	0	0.0952	2	0.2381	5	0.6667	14	21	5	0.66
Assessment of cognition including identification of delirium and capacity assessment	0	0	0	0	0.087	2	0.1304	3	0.7826	18	23	5	0.62
Assessment of mood and psychological well-being	0	0	0	0	0.1739	4	0.1739	4	0.6522	15	23	5	0.77
Assessment of pain	0	0	0	0	0.087	2	0.1304	3	0.7826	18	23	5	0.62
Medication review including ability to self-administer, concordance and de-prescribing	0	0	0	0	0.087	2	0.1304	3	0.7826	18	23	5	0.62
Assessment of nutritional status including hydration	0	0	0	0	0.1739	4	0.1304	3	0.6957	16	23	5	0.77
Assessment of social support including financial concerns, benefits entitlement, social isolation	0	0	0.0435	1	0.1304	3	0.1304	3	0.6957	16	23	5	0.88
Assessment of vision, hearing and dentition	0	0	0.0435	1	0.1304	3	0.0435	1	0.7826	18	23	5	0.88
Assessment of bladder and bowel function	0	0	0	0	0.0952	2	0.1429	3	0.7619	16	21	5	0.64
Environmental assessment including housing and equipment aimed at maximising independence	0	0	0	0	0.1739	4	0.0435	1	0.7826	18	23	5	0.77
Determining spiritual needs and support systems	0	0	0	0	0.2609	6	0.1304	3	0.6087	14	23	5	0.87
Sexual health assessment	0	0	0.1304	3	0.3043	7	0.2609	6	0.3043	7	23	4	1.03
Exploring opportunities for employment/education/hobbies	0.0435	1	0.087	2	0.3043	7	0.1304	3	0.4348	10	23	4	1.2
Optimising management of long term conditions/multimorbidity	0	0	0	0	0.1364	3	0.1364	3	0.7273	16	22	5	0.72
Advanced clinical assessment skills – physical examination and ordering investigations	0	0	0	0	0.1739	4	0.2174	5	0.6087	14	23	5	0.77
Problem/deficit identification	0	0	0.0455	1	0.1818	4	0.0909	2	0.6818	15	22	5	0.94
Determining advance care preferences	0	0	0	0	0.087	2	0.087	2	0.8261	19	23	5	0.61
Escalation/contingency planning: actions for when the patient’s condition deteriorates	0	0	0	0	0.087	2	0.1304	3	0.7826	18	23	5	0.62
Establishing the patient’s personal goals and where support is needed (person centred care)	0	0	0.0435	1	0.087	2	0.0435	1	0.8261	19	23	5	0.81
Empowerment and self-management and enabling behavioural change	0	0	0.0435	1	0.1739	4	0.2609	6	0.5217	12	23	5	0.9
Assessment of patient’s ability to actively participate in care and planning	0	0	0.0435	1	0.087	2	0.1304	3	0.7391	17	23	5	0.82
Assessment of resilience and coping mechanisms – an asset based approach	0.0435	1	0	0	0.1304	3	0.3043	7	0.5217	12	23	5	0.99
Assessment of carer’s needs	0	0	0	0	0.1739	4	0.0435	1	0.7826	18	23	5	0.77
Establishing an individual’s narrative by active listening/appreciative enquiry	0	0	0.0435	1	0.1739	4	0.087	2	0.6957	16	23	5	0.92
Agreeing and formulating a plan together based on shared decision making and the preferences of the individual: working the partnership	0	0	0.0435	1	0.087	2	0.0435	1	0.8261	19	23	5	0.81
Safeguarding this contract by documenting it in a co-created care or support plan: personalised care and support planning	0	0	0.0435	1	0.1304	3	0.0435	1	0.7826	18	23	5	0.88
Monitoring response to the care and support plan	0	0	0	0	0.1739	4	0.0435	1	0.7826	18	23	5	0.77
Review and revising of the care and support plan	0	0	0	0	0.1304	3	0.087	2	0.7826	18	23	5	0.7
Component	Not at all feasible		Slightly feasible		Feasible		Fairly feasible		Very feasible		Total
	%	n	%	n	%	n	%	n	%	n	n	Mean	SD
A system for data/information gathering e.g. past medical history, social circumstances, family history.	0	0	0	0	0.4	8	0.4	8	0.2	4	20	4.78	0.59
Multi-disciplinary team discussion/review.	0	0	0.15	3	0.3	6	0.35	7	0.2	4	20	4.78	0.59
Coordinated multidimensional assessment and care with an identified lead clinician/case manager	0	0	0.15	3	0.5	10	0.2	4	0.15	3	20	4.74	0.74
A shared care record	0.1	2	0.4	8	0.15	3	0.3	6	0.05	1	20	4.74	0.53
A timely response to crises	0	0	0.1053	2	0.4737	9	0.3158	6	0.1053	2	19	4.91	0.29
A competent, well trained workforce who can deliver an assessment and care planning intervention	0	0	0.15	3	0.2	4	0.5	10	0.15	3	20	4.83	0.48
Assessment for the presence and severity of frailty	0	0	0.0909	2	0.2727	6	0.2727	6	0.3636	8	22	3.91	1
Assessment of functional ability and activities of daily living including reablement potential	0	0	0.0476	1	0.2381	5	0.381	8	0.3333	7	21	4	0.87
Assessment of falls risk	0	0	0.0455	1	0.3182	7	0.1364	3	0.5	11	22	4.09	1
Assessment of cognition including identification of delirium and capacity assessment	0	0	0.1364	3	0.2727	6	0.3182	7	0.2727	6	22	3.73	1.01
Assessment of mood and psychological well-being	0	0	0.2273	5	0.3182	7	0.2727	6	0.1818	4	22	3.41	1.03
Assessment of pain	0	0	0.0455	1	0.1364	3	0.2727	6	0.5455	12	22	4.32	0.87
Medication review including ability to self-administer, concordance and de-prescribing	0	0	0.0455	1	0.4545	10	0.4091	9	0.0909	2	22	3.55	0.72
Assessment of nutritional status including hydration	0	0	0.0455	1	0.3636	8	0.2727	6	0.3182	7	22	3.86	0.92
Assessment of social support including financial concerns, benefits entitlement, social isolation	0	0	0.1364	3	0.5	11	0.2727	6	0.0909	2	22	3.32	0.82
Assessment of vision, hearing and dentition	0	0	0.1905	4	0.381	8	0.2381	5	0.1905	4	21	3.43	1
Assessment of bladder and bowel function	0	0	0.1364	3	0.2727	6	0.3182	7	0.2727	6	22	3.73	1.01
Environmental assessment including housing and equipment aimed at maximising independence	0	0	0.0455	1	0.6364	14	0.1818	4	0.1364	3	22	3.41	0.78
Determining spiritual needs and support systems	0.0455	1	0.1364	3	0.3182	7	0.2727	6	0.2273	5	22	3.5	1.12
Sexual health assessment	0.0455	1	0.1818	4	0.6364	14	0.0455	1	0.0909	2	22	2.95	0.88
Exploring opportunities for employment/education/hobbies	0.0476	1	0.1429	3	0.4762	10	0.1905	4	0.1429	3	21	3.24	1.02
Optimising management of long term conditions/multimorbidity	0	0	0.0909	2	0.3636	8	0.5	11	0.0455	1	22	3.5	0.72
Advanced clinical assessment skills – physical examination and ordering investigations	0	0	0.1818	4	0.4545	10	0.1364	3	0.2273	5	22	3.41	1.03
Problem/deficit identification	0	0	0.0952	2	0.2857	6	0.2381	5	0.381	8	21	3.9	1.02
Determining advance care preferences	0	0	0.1364	3	0.5	11	0.2273	5	0.1364	3	22	3.36	0.88
Escalation/contingency planning: actions for when the patient’s condition deteriorates	0	0	0.0909	2	0.3636	8	0.4545	10	0.0909	2	22	3.55	0.78
Establishing the patient’s personal goals and where support is needed (person centred care)	0	0	0.0909	2	0.3182	7	0.2273	5	0.3636	8	22	3.86	1.01
Empowerment and self-management and enabling behavioural change	0	0	0.2273	5	0.5455	12	0.1818	4	0.0455	1	22	3.05	0.77
Assessment of patient’s ability to actively participate in care and planning	0	0	0.0455	1	0.3636	8	0.4091	9	0.1818	4	22	3.73	0.81
Assessment of resilience and coping mechanisms – an asset based approach	0.0909	2	0.1818	4	0.4091	9	0.1364	3	0.1818	4	22	3.14	1.18
Assessment of carer’s needs	0.0455	1	0.0455	1	0.4091	9	0.2273	5	0.2727	6	22	3.64	1.07
Establishing an individual’s narrative by active listening/appreciative enquiry	0	0	0.0909	2	0.5455	12	0.1818	4	0.1818	4	22	3.45	0.89
Agreeing and formulating a plan together based on shared decision making and the preferences of the individual: working the partnership	0.0455	1	0.0455	1	0.3636	8	0.3182	7	0.2273	5	22	3.64	1.02
Safeguarding this contract by documenting it in a co-created care or support plan: personalised care and support planning	0	0	0.1818	4	0.4091	9	0.3182	7	0.0909	2	22	3.32	0.87
Monitoring response to the care and support plan	0	0	0.1818	4	0.4091	9	0.2273	5	0.1818	4	22	3.41	0.98
Review and revising of the care and support plan	0	0	0.0455	1	0.5	11	0.2273	5	0.2273	5	22	3.64	0.88
