# Supplementary material for: Designing a nurse‐led assessment and care planning intervention to support frail older people in primary care: An e‐Delphi study
Source: J Adv Nurs. 2021 Oct 8;78(4):1031–43. doi: 10.1111/jan.15066 (PMC9291776; doi:10.1111/jan.15066)
Supplement: Supplementary file 2 — Supplementary Material [file JAN-78-1031-s001.xlsx]

## Sheet: Sheet1
Figure Legend: Percentages, frequencies, mean scores and standard deviations for all components in round three
Component	Not at all important		Slightly important		Important		Fairly important		Very important		Total
	%	n	%	n	%	n	%	n	%	n	n	Mean	SD
A system for data/information gathering e.g. past medical history, social circumstances, family history	0	0	0	0	0	0	0	0	1	24	24	5	0
Multi-disciplinary team discussion/review	0	0	0	0	0	0	0.0833	2	0.9167	22	24	4.92	0.28
Coordinated multidimensional assessment and care with an identified lead clinician/case manager	0	0	0	0	0.0417	1	0.125	3	0.8333	20	24	4.79	0.6
A shared care record	0	0	0	0	0.0833	2	0.1667	4	0.75	18	24	4.67	0.62
A timely response to crises	0	0	0	0	0	0	0	0	1	24	24	5	0
A competent, well trained workforce who can deliver an assessment and care planning intervention	0	0	0	0	0.0417	1	0	0	0.9583	23	24	4.92	0.4
Assessment for the presence and severity of frailty	0	0	0	0	0.125	3	0.125	3	0.75	18	24	4.63	0.7
Assessment of functional ability and activities of daily living including re-ablement potential	0	0	0	0	0.0417	1	0.1667	4	0.7917	19	24	4.75	0.62
Assessment of falls risk	0	0	0.0417	1	0	0	0.2083	5	0.75	18	24	4.62	0.69
Assessment of cognition including identification of delirium and capacity assessment	0	0	0	0	0	0	0.25	6	0.75	18	24	4.76	0.43
Assessment of mood and psychological well-being	0	0	0	0	0	0	0.125	3	0.875	21	24	4.88	0.33
Assessment of pain	0	0	0	0	0	0	0.0417	1	0.9583	23	24	4.96	0.2
Medication review including ability to self-administer, concordance and de-prescribing	0	0	0	0	0	0	0.0417	1	0.9583	23	24	4.96	0.2
Assessment of nutritional status including hydration	0	0	0	0	0.0417	1	0.125	3	0.8333	20	24	4.79	0.5
Assessment of social support including financial concerns, benefits entitlement, social isolation	0	0	0	0	0.0417	1	0.0417	1	0.9167	22	24	4.88	0.44
Assessment of vision, hearing and dentition	0	0	0	0	0	0	0.125	3	0.875	21	24	4.88	0.33
Assessment of bladder and bowel function	0	0	0	0	0	0	0.2083	5	0.7917	19	24	4.79	0.71
Environmental assessment including housing and equipment aimed at maximising independence	0	0	0	0	0.0417	1	0.0833	2	0.875	21	24	4.83	0.47
Determining spiritual needs and support systems	0	0	0	0	0.0417	1	0.2917	7	0.6667	16	24	4.63	0.56
Sexual health assessment	0	0	0.0417	1	0.125	3	0.3333	8	0.5	12	24	4.29	0.84
Exploring opportunities for employment/education/hobbies	0	0	0.0417	1	0.125	3	0.5	12	0.3333	8	24	4.13	0.78
Optimising management of long term conditions/multimorbidity	0	0	0	0	0	0	0.087	2	0.913	21	23	4.91	0.28
Advanced clinical assessment skills - physical examination and ordering investigations	0	0	0.0417	1	0.0833	2	0.2083	5	0.6667	16	24	4.6	0.82
Problem/deficit identification	0	0	0	0	0.0833	2	0.1667	4	0.75	18	24	4.67	0.62
Determining advance care/end of life preferences	0	0	0	0	0	0	0.0833	2	0.9167	22	24	4.92	0.28
Escalation/contingency planning: actions for when the patient's condition deteriorates	0	0	0	0	0	0	0.1667	4	0.8333	20	24	4.83	0.37
Establishing the patient's personal goals and where support is needed (person centred care)	0	0	0	0	0.0417	1	0.0833	2	0.875	21	24	4.83	0.47
Empowerment and self-management and enabling behavioural change	0	0	0	0	0.0417	1	0.2083	5	0.75	18	24	4.71	0.54
Assessment of patient's ability to actively participate in care and planning	0	0	0	0	0.125	3	0.0417	1	0.8333	20	24	4.71	0.68
Assessment of resilience and coping mechanisms - an asset based approach	0	0	0	0	0.0417	1	0.25	6	0.7083	17	24	4.67	0.55
Assessment of carers needs	0	0	0	0	0	0	0.125	3	0.875	21	24	4.88	0.33
Establishing an individual's narrative by active listening/appreciative enquiry	0	0	0.0417	1	0.0417	1	0.125	3	0.7917	19	24	4.67	0.75
Agreeing and formulating a plan together based on shared decision making and the preferences of the individual: working the partnership	0	0	0	0	0.0833	2	0.125	3	0.7917	19	24	4.71	0.61
Safeguarding this contract by documenting it in a co-created care or support plan: personalised care and support planning	0	0	0	0	0.125	3	0.125	3	0.75	18	24	4.63	0.7
Monitoring response to the care and support plan	0	0	0	0	0.1667	4	0	0	0.8333	20	24	4.67	0.75
Review and revising of the care and support plan	0	0	0	0	0.0833	2	0.0833	2	0.8333	20	24	4.75	0.6
Component	Not at all feasible		Slightly feasible		Feasible		Fairly feasible		Very feasible		Total
	%	n	%	n	%	n	%	n	%	n	n	Mean	SD
A system for data/information gathering e.g. past medical history, social circumstances, family history	0	0	0	0	0.1905	4	0.2857	6	0.5238	11	21	4.29	0.73
Multi-disciplinary team discussion/review	0	0	0	0	0.2381	5	0.5714	12	0.1905	4	21	3.92	0.64
Coordinated multidimensional assessment and care with an identified lead clinician/case manager	0	0	0.0952	2	0.4286	9	0.4286	9	0.0476	1	21	3.38	0.7
A shared care record	0	0	0.381	8	0.4286	9	0.1905	4	0	0	21	2.83	0.75
A timely response to crises	0	0	0.0476	1	0.4762	10	0.2857	6	0.1905	4	21	3.54	0.82
A competent, well trained workforce who can deliver an assessment and care planning intervention	0	0	0.0476	1	0.4286	9	0.4286	9	0.0952	2	21	0.13	0.76
Assessment for the presence and severity of frailty	0	0	0.0476	1	0.1429	3	0.4286	9	0.381	8	21	4.04	0.93
Assessment of functional ability and activities of daily living including re-ablement potential	0	0	0	0	0.1429	3	0.5238	11	0.3333	7	21	4.13	0.73
Assessment of falls risk	0	0	0	0	0.1905	4	0.2381	5	0.5714	12	21	4.42	0.76
Assessment of cognition including identification of delirium and capacity assessment	0	0	0.0476	1	0.2381	5	0.4286	9	0.2857	6	21	3.92	0.81
Assessment of mood and psychological well-being	0	0	0.0476	1	0.2857	6	0.381	8	0.2857	6	21	3.88	0.83
Assessment of pain	0	0	0	0	0.0476	1	0.3333	7	0.619	13	21	4.5	0.65
Medication review including ability to self-administer, concordance and de-prescribing	0	0	0	0	0.1905	4	0.5714	12	0.2381	5	21	3.96	0.68
Assessment of nutritional status including hydration	0	0	0	0	0.1429	3	0.381	8	0.4762	10	21	4.33	0.75
Assessment of social support including financial concerns, benefits entitlement, social isolation	0	0	0.0476	1	0.4762	10	0.381	8	0.0952	2	21	3.42	0.76
Assessment of vision, hearing and dentition	0	0	0	0	0.3333	7	0.6667	14	0	0	21	3.58	0.49
Assessment of bladder and bowel function	0	0	0	0	0.1905	4	0.619	13	0.1905	4	21	4	0.58
Environmental assessment including housing and equipment aimed at maximising independence	0	0	0.0476	1	0.4286	9	0.381	8	0.1429	3	21	3.63	0.76
Determining spiritual needs and support systems	0	0	0.0476	1	0.381	8	0.3333	7	0.2381	5	21	3.67	0.9
Sexual health assessment	0	0	0.2381	5	0.4762	10	0.1905	4	0.0952	2	21	3.08	0.86
Exploring opportunities for employment/education/hobbies	0	0	0.0952	2	0.5238	11	0.2381	5	0.1429	3	21	3.38	0.86
Optimising management of long term conditions/multimorbidity	0	0	0	0	0.2857	6	0.6667	14	0.0476	1	21	3.75	0.62
Advanced clinical assessment skills - physical examination and ordering investigations	0	0	0.0952	2	0.3333	7	0.381	8	0.1905	4	21	3.5	0.91
Problem/deficit identification	0	0	0.0476	1	0.2381	5	0.4286	9	0.2857	6	21	3.92	0.86
Determining advance care/end of life preferences	0	0	0.0952	2	0.1905	4	0.4286	9	0.2857	6	21	3.83	0.9
Escalation/contingency planning: actions for when the patient's condition deteriorates	0	0	0	0	0.381	8	0.4286	9	0.1905	4	21	3.91	0.79
Establishing the patient's personal goals and where support is needed (person centred care)	0	0	0	0	0.1905	4	0.4762	10	0.3333	7	21	4.83	0.47
Empowerment and self-management and enabling behavioural change	0	0	0.0952	2	0.5714	12	0.1905	4	0.1429	3	21	3.29	0.84
Assessment of patient's ability to actively participate in care and planning	0	0	0	0	0.2381	5	0.619	13	0.1429	3	21	3.83	0.69
Assessment of resilience and coping mechanisms - an asset based approach	0	0	0.0952	2	0.5714	12	0.3333	7	0	0	21	3.21	0.64
Assessment of carers needs	0	0	0.0952	2	0.2381	5	0.4286	9	0.2381	5	21	3.88	0.88
Establishing an individual's narrative by active listening/appreciative enquiry	0	0	0.0952	2	0.381	8	0.3333	7	0.1905	4	21	3.58	0.86
Agreeing and formulating a plan together based on shared decision making and the preferences of the individual: working the partnership	0	0	0	0	0.4286	9	0.2381	5	0.3333	7	21	3.88	0.88
Safeguarding this contract by documenting it in a co-created care or support plan: personalised care and support planning	0.0476	1	0	0	0.619	13	0.2381	5	0.0952	2	21	3.38	0.86
Monitoring response to the care and support plan	0	0	0.0476	1	0.5238	11	0.3333	7	0.0952	2	21	3.46	0.71
Review and revising of the care and support plan	0.0476	1	0	0	0.3333	7	0.381	8	0.2381	5	21	3.79	0.96
Environmental assessment including housing and equipment aimed at maximising independence	0	0	0	0	0.0476	1	0.0952	2	0.8571	18	21
Determining spiritual needs and support systems	0	0	0	0	0.0476	1	0.2857	6	0.6667	14	21
Sexual health assessment	0	0	0.0476	1	0.1429	3	0.2857	6	0.5238	11	21
Exploring opportunities for employment/education/hobbies	0	0	0.0476	1	0.1429	3	0.4762	10	0.3333	7	21
Optimising management of long term conditions/multimorbidity	0	0	0	0	0	0	0.1	2	0.9	18	20
Advanced clinical assessment skills - physical examination and ordering investigations	0	0	0	0	0.0952	2	0.1905	4	0.7143	15	21
Problem/deficit identification	0	0	0	0	0.0476	1	0.1905	4	0.7619	16	21
Determining advance care/end of life preferences	0	0	0	0	0	0	0.0952	2	0.9048	19	21
Escalation/contingency planning: actions for when the patient's condition deteriorates	0	0	0	0	0	0	0.1429	3	0.8571	18	21
Establishing the patient's personal goals and where support is needed (person centred care)	0	0	0	0	0.0476	1	0.0952	2	0.8571	18	21
Empowerment and self-management and enabling behavioural change	0	0	0	0	0.0476	1	0.1905	4	0.7619	16	21
Assessment of patient's ability to actively participate in care and planning	0	0	0	0	0.1429	3	0.0476	1	0.8095	17	21
Assessment of resilience and coping mechanisms - an asset based approach	0	0	0	0	0.0476	1	0.2381	5	0.7143	15	21
Assessment of carers needs	0	0	0	0	0	0	0.1429	3	0.8571	18	21
Establishing an individual's narrative by active listening/appreciative enquiry	0	0	0.0476	1	0.0476	1	0.1429	3	0.7619	16	21
Agreeing and formulating a plan together based on shared decision making and the preferences of the individual: working the partnership	0	0	0	0	0.0952	2	0.0952	2	0.8095	17	21
Safeguarding this contract by documenting it in a co-created care or support plan: personalised care and support planning	0	0	0	0	0.1429	3	0.0952	2	0.7619	16	21
Monitoring response to the care and support plan	0	0	0	0	0.1429	3	0	0	0.8571	18	21
Review and revising of the care and support plan	0	0	0	0	0.0476	1	0.0952	2	0.8571	18	21
